# Supplementary material for: Methyl 4-amino-2-chloro­pyrimidine-5-carboxyl­ate
Source: Acta Crystallogr Sect E Struct Rep Online. 2014 Jul 17;70(Pt 8):o869. doi: 10.1107/S1600536814016080 (PMC4158532; doi:10.1107/S1600536814016080)
Supplement: Supplementary file 1 [file e-70-0o869-sup1.cif]

##############################################################################
#                                                                            #
# This CIF contains the data in a paper accepted for publication in          #
# Acta Crystallographica Section E. It conforms to the requirements of       #
# Notes for Authors for Acta Crystallographica Section E, and has been       #
# peer reviewed under the auspices of the IUCr Commission on Journals.       #
#                                                                            #
# Full details of the Crystallographic Information File format               #
# are given in the paper "The Crystallographic Information File (CIF):       #
# a New Standard Archive File for Crystallography" by S. R. Hall, F. H.      #
# Allen and I. D. Brown [Acta Cryst. (1991), A47, 655-685].                  #
#                                                                            #
# The current version of the core CIF dictionary is obtainable from          #
# ftp://ftp.iucr.org/pub/cif_core.dic.                                       #
#                                                                            #
# Software is freely available for graphical display of the structure(s)     #
# in this CIF. For information consult the CIF software page                 #
# http://www.iucr.org/resources/cif/software.                                #
#                                                                            #
# This file may be used for bona fide research purposes within the           #
# scientific community so long as proper attribution is given to the journal # 
# article from which it was obtained.                                        #
#                                                                            #
##############################################################################
data_I
_database_code_depnum_ccdc_archive 'CCDC 1013300'
_audit_creation_method     SHELXL-97
_chemical_name_systematic
;
Methyl 4-amino-2-chloropyrimidine-5-carboxylate
;
_chemical_formula_moiety     'C6 H6 Cl N3 O2'
_chemical_formula_sum     'C6 H6 Cl N3 O2'
_chemical_formula_iupac     'C6 H6 Cl N3 O2'
_chemical_formula_weight     187.59
_chemical_melting_point     433
_symmetry_cell_setting     monoclinic
_symmetry_space_group_name_H-M     'P c'
_symmetry_space_group_name_Hall     'p -2yc'
loop_
    _symmetry_equiv_pos_as_xyz
    'x, y, z'
    'x, -y, z+1/2'
_cell_length_a     3.9110(8)
_cell_length_b     10.136(2)
_cell_length_c     9.848(2)
_cell_angle_alpha     90.00
_cell_angle_beta     98.71(3)
_cell_angle_gamma     90.00
_cell_volume     385.89(13)
_cell_formula_units_Z     2
_cell_measurement_reflns_used     25
_cell_measurement_theta_min     9
_cell_measurement_theta_max     13
_cell_measurement_temperature     293(2)
_exptl_crystal_description     block
_exptl_crystal_colour     colorless
_exptl_crystal_size_max     0.20
_exptl_crystal_size_mid     0.20
_exptl_crystal_size_min     0.15
_exptl_crystal_density_diffrn     1.614
_exptl_crystal_density_meas     ?
_exptl_crystal_density_method     'not measured'
_exptl_crystal_F_000     192
_exptl_absorpt_coefficient_mu     0.453
_exptl_absorpt_correction_type     none
_exptl_absorpt_process_details     ?
_exptl_absorpt_correction_T_min     ?
_exptl_absorpt_correction_T_max     ?
_exptl_special_details
;
;
_diffrn_ambient_temperature     293(2)
_diffrn_radiation_type     MoK\a
_diffrn_radiation_wavelength     0.71073
_diffrn_radiation_source     'fine-focus sealed tube'
_diffrn_radiation_monochromator     graphite
_diffrn_measurement_device_type     'Enraf--Nonius CAD-4'
_diffrn_measurement_method     \w/2\q
_diffrn_detector_area_resol_mean     ?
_diffrn_reflns_number     1474
_diffrn_reflns_av_R_equivalents     0.0411
_diffrn_reflns_av_sigmaI/netI     0.0433
_diffrn_reflns_theta_min     2.01
_diffrn_reflns_theta_max     25.39
_diffrn_reflns_theta_full     25.39
_diffrn_measured_fraction_theta_max     0.997
_diffrn_measured_fraction_theta_full     0.997
_diffrn_reflns_limit_h_min     0
_diffrn_reflns_limit_h_max     4
_diffrn_reflns_limit_k_min     -12
_diffrn_reflns_limit_k_max     12
_diffrn_reflns_limit_l_min     -11
_diffrn_reflns_limit_l_max     11
_diffrn_standards_number     3
_diffrn_standards_interval_count     200
_diffrn_standards_interval_time     .
_diffrn_standards_decay_%     1
_refine_special_details
;
Refinement of <i>F</i>^2^ against ALL reflections. The weighted <i>R</i>-factor
<i>wR</i> and goodness of fit <i>S</i> are based on <i>F</i>^2^, conventional
<i>R</i>-factors <i>R</i> are based on <i>F</i>, with <i>F</i> set to zero for
negative <i>F</i>^2^. The threshold expression of <i>F</i>^2^ >
\s(<i>F</i>^2^) is used only for calculating <i>R</i>-factors(gt) <i>etc</i>.
and is not relevant to the choice of reflections for refinement.
<i>R</i>-factors based on <i>F</i>^2^ are statistically about twice as large
as those based on <i>F</i>, and <i>R</i>- factors based on ALL data will be
even larger.
;
_reflns_number_total     817
_reflns_number_gt     673
_reflns_threshold_expression     I>2sigma(I)
_refine_ls_structure_factor_coef     Fsqd
_refine_ls_matrix_type     full
_refine_ls_R_factor_all     0.0583
_refine_ls_R_factor_gt     0.0461
_refine_ls_wR_factor_gt     0.1012
_refine_ls_wR_factor_ref     0.1086
_refine_ls_goodness_of_fit_ref     1.005
_refine_ls_restrained_S_all     1.004
_refine_ls_number_reflns     817
_refine_ls_number_parameters     109
_refine_ls_number_restraints     2
_refine_ls_hydrogen_treatment     constr
_refine_ls_weighting_scheme     calc
_refine_ls_weighting_details
         'calc w=1/[\s^2^(Fo^2^)+(0.0650P)^2^+0.0000P] where P=(Fo^2^+2Fc^2^)/3'
_atom_sites_solution_hydrogens     geom
_atom_sites_solution_primary     direct
_atom_sites_solution_secondary     difmap
_refine_ls_shift/su_max     0.000
_refine_ls_shift/su_mean     0.000
_refine_diff_density_max     0.254
_refine_diff_density_min     -0.361
_refine_ls_extinction_method     none
_refine_ls_extinction_coef     ?
_refine_ls_abs_structure_details     'Flack (1983), 106 Friedel pairs'
_refine_ls_abs_structure_Flack     0.07(17)
loop_
    _atom_type_symbol
    _atom_type_description
    _atom_type_scat_dispersion_real
    _atom_type_scat_dispersion_imag
    _atom_type_scat_source
    'C' 'C' 0.0033 0.0016
                         'International Tables Vol C Tables 4.2.6.8 and 6.1.1.4'
    'H' 'H' 0.0000 0.0000
                         'International Tables Vol C Tables 4.2.6.8 and 6.1.1.4'
    'N' 'N' 0.0061 0.0033
                         'International Tables Vol C Tables 4.2.6.8 and 6.1.1.4'
    'O' 'O' 0.0106 0.0060
                         'International Tables Vol C Tables 4.2.6.8 and 6.1.1.4'
    'Cl' 'Cl' 0.1484 0.1585
                         'International Tables Vol C Tables 4.2.6.8 and 6.1.1.4'
_computing_data_collection     'CAD-4 EXPRESS (Enraf--Nonius, 1994)'
_computing_cell_refinement     'CAD-4 EXPRESS (Enraf--Nonius, 1994)'
_computing_data_reduction     'XCAD4 (Harms & Wocadlo, 1995)'
_computing_structure_solution     'SHELXTL (Sheldrick, 2008)'
_computing_structure_refinement     'SHELXTL (Sheldrick, 2008)'
_computing_molecular_graphics     'SHELXTL (Sheldrick, 2008)'
_computing_publication_material     'SHELXTL (Sheldrick, 2008)'
loop_
    _atom_site_type_symbol
    _atom_site_label
    _atom_site_fract_x
    _atom_site_fract_y
    _atom_site_fract_z
    _atom_site_U_iso_or_equiv
    _atom_site_adp_type
    _atom_site_calc_flag
    _atom_site_refinement_flags
    _atom_site_occupancy
    _atom_site_symmetry_multiplicity
    _atom_site_disorder_assembly
    _atom_site_disorder_group
    Cl Cl 1.0210(5) -0.25325(18) 0.5060(2) 0.0602(4) Uani d . 1 1 . .
    O O1 0.6389(12) 0.3421(3) 0.3059(4) 0.0559(11) Uani d . 1 1 . .
    C C1 1.1205(14) 0.1186(6) 0.5586(5) 0.0363(14) Uani d . 1 1 . .
    N N1 1.1550(12) -0.0104(6) 0.5759(4) 0.0411(11) Uani d . 1 1 . .
    O O2 0.9976(15) 0.3988(3) 0.4968(5) 0.0597(12) Uani d . 1 1 . .
    C C2 0.9749(16) -0.0851(5) 0.4819(5) 0.0399(13) Uani d . 1 1 . .
    N N2 0.7645(13) -0.0485(4) 0.3675(5) 0.0423(12) Uani d . 1 1 . .
    N N3 1.3017(15) 0.1949(5) 0.6544(5) 0.0480(12) Uani d . 1 1 . .
    H H3A 1.4322 0.1594 0.7229 0.058 Uiso calc R 1 1 . .
    H H3B 1.2878 0.2793 0.6476 0.058 Uiso calc R 1 1 . .
    C C3 0.7362(14) 0.0804(4) 0.3525(5) 0.0381(13) Uani d . 1 1 . .
    H H3C 0.5923 0.1118 0.2754 0.046 Uiso calc R 1 1 . .
    C C4 0.9020(14) 0.1715(5) 0.4414(5) 0.0339(12) Uani d . 1 1 . .
    C C5 0.8591(15) 0.3139(6) 0.4214(6) 0.0409(13) Uani d . 1 1 . .
    C C6 0.576(2) 0.4789(6) 0.2751(8) 0.0626(18) Uani d . 1 1 . .
    H H6A 0.4174 0.4871 0.1911 0.094 Uiso calc R 1 1 . .
    H H6B 0.7904 0.5215 0.2650 0.094 Uiso calc R 1 1 . .
    H H6C 0.4795 0.5199 0.3485 0.094 Uiso calc R 1 1 . .
loop_
    _atom_site_aniso_label
    _atom_site_aniso_U_11
    _atom_site_aniso_U_22
    _atom_site_aniso_U_33
    _atom_site_aniso_U_12
    _atom_site_aniso_U_13
    _atom_site_aniso_U_23
    Cl 0.0703(9) 0.0469(7) 0.0553(8) -0.0003(8) -0.0160(6) 0.0032(7)
    O1 0.067(3) 0.051(2) 0.040(2) 0.008(2) -0.023(2) 0.000(2)
    C1 0.031(3) 0.046(3) 0.029(3) -0.002(3) -0.006(2) -0.003(2)
    N1 0.041(3) 0.052(3) 0.026(2) 0.002(2) -0.008(2) 0.000(2)
    O2 0.070(3) 0.046(2) 0.053(2) -0.008(3) -0.023(2) -0.007(2)
    C2 0.039(3) 0.050(3) 0.030(3) 0.003(3) 0.002(3) -0.003(2)
    N2 0.041(3) 0.051(3) 0.031(2) -0.003(2) -0.008(2) -0.003(2)
    N3 0.057(3) 0.049(2) 0.031(2) -0.004(3) -0.016(2) -0.004(2)
    C3 0.039(3) 0.046(3) 0.026(3) 0.001(3) -0.006(2) -0.003(3)
    C4 0.032(3) 0.040(3) 0.028(3) 0.006(2) -0.003(2) 0.006(2)
    C5 0.040(3) 0.048(3) 0.032(3) 0.004(3) -0.005(2) 0.004(2)
    C6 0.060(4) 0.051(3) 0.067(4) 0.008(3) -0.023(3) 0.012(3)
_geom_special_details
;
All e.s.d.'s (except the e.s.d. in the dihedral angle between two l.s. planes)
are estimated using the full covariance matrix. The cell e.s.d.'s are taken
into account individually in the estimation of e.s.d.'s in distances, angles
and torsion angles; correlations between e.s.d.'s in cell parameters are only
used when they are defined by crystal symmetry. An approximate (isotropic)
treatment of cell e.s.d.'s is used for estimating e.s.d.'s involving l.s.
planes.
;
loop_
    _geom_bond_atom_site_label_1
    _geom_bond_atom_site_label_2
    _geom_bond_site_symmetry_2
    _geom_bond_distance
    _geom_bond_publ_flag
    Cl C2 . 1.726(5) ?
    O1 C5 . 1.350(7) ?
    O1 C6 . 1.433(7) ?
    C1 N1 . 1.324(8) ?
    C1 N3 . 1.337(7) ?
    C1 C4 . 1.432(7) ?
    N1 C2 . 1.315(7) ?
    O2 C5 . 1.210(7) ?
    C2 N2 . 1.343(8) ?
    N2 C3 . 1.318(6) ?
    N3 H3A . 0.8600 ?
    N3 H3B . 0.8600 ?
    C3 C4 . 1.367(7) ?
    C3 H3C . 0.9300 ?
    C4 C5 . 1.464(7) ?
    C6 H6A . 0.9600 ?
    C6 H6B . 0.9600 ?
    C6 H6C . 0.9600 ?
loop_
    _geom_angle_atom_site_label_1
    _geom_angle_atom_site_label_2
    _geom_angle_atom_site_label_3
    _geom_angle_site_symmetry_1
    _geom_angle_site_symmetry_3
    _geom_angle
    _geom_angle_publ_flag
    C5 O1 C6 . . 116.7(5) ?
    N1 C1 N3 . . 116.6(5) ?
    N1 C1 C4 . . 120.7(5) ?
    N3 C1 C4 . . 122.7(5) ?
    C2 N1 C1 . . 116.4(5) ?
    N1 C2 N2 . . 128.8(5) ?
    N1 C2 Cl . . 116.0(4) ?
    N2 C2 Cl . . 115.2(4) ?
    C3 N2 C2 . . 113.5(5) ?
    C1 N3 H3A . . 120.0 ?
    C1 N3 H3B . . 120.0 ?
    H3A N3 H3B . . 120.0 ?
    N2 C3 C4 . . 125.0(5) ?
    N2 C3 H3C . . 117.5 ?
    C4 C3 H3C . . 117.5 ?
    C3 C4 C1 . . 115.5(4) ?
    C3 C4 C5 . . 123.1(4) ?
    C1 C4 C5 . . 121.3(4) ?
    O2 C5 O1 . . 122.4(5) ?
    O2 C5 C4 . . 126.0(5) ?
    O1 C5 C4 . . 111.6(4) ?
    O1 C6 H6A . . 109.5 ?
    O1 C6 H6B . . 109.5 ?
    H6A C6 H6B . . 109.5 ?
    O1 C6 H6C . . 109.5 ?
    H6A C6 H6C . . 109.5 ?
    H6B C6 H6C . . 109.5 ?
loop_
    _geom_torsion_atom_site_label_1
    _geom_torsion_atom_site_label_2
    _geom_torsion_atom_site_label_3
    _geom_torsion_atom_site_label_4
    _geom_torsion_site_symmetry_1
    _geom_torsion_site_symmetry_2
    _geom_torsion_site_symmetry_3
    _geom_torsion_site_symmetry_4
    _geom_torsion
    _geom_torsion_publ_flag
    N3 C1 N1 C2 . . . . 179.6(6) ?
    C4 C1 N1 C2 . . . . -1.1(9) ?
    C1 N1 C2 N2 . . . . 1.9(10) ?
    C1 N1 C2 Cl . . . . -179.8(4) ?
    N1 C2 N2 C3 . . . . -1.5(10) ?
    Cl C2 N2 C3 . . . . -179.9(5) ?
    C2 N2 C3 C4 . . . . 0.5(8) ?
    N2 C3 C4 C1 . . . . 0.0(8) ?
    N2 C3 C4 C5 . . . . -179.2(6) ?
    N1 C1 C4 C3 . . . . 0.4(8) ?
    N3 C1 C4 C3 . . . . 179.6(6) ?
    N1 C1 C4 C5 . . . . 179.5(5) ?
    N3 C1 C4 C5 . . . . -1.3(8) ?
    C6 O1 C5 O2 . . . . 0.4(10) ?
    C6 O1 C5 C4 . . . . -179.9(6) ?
    C3 C4 C5 O2 . . . . 179.7(7) ?
    C1 C4 C5 O2 . . . . 0.6(9) ?
    C3 C4 C5 O1 . . . . 0.0(8) ?
    C1 C4 C5 O1 . . . . -179.1(6) ?
loop_
    _geom_hbond_atom_site_label_D
    _geom_hbond_atom_site_label_H
    _geom_hbond_atom_site_label_A
    _geom_hbond_site_symmetry_A
    _geom_hbond_distance_DH
    _geom_hbond_distance_HA
    _geom_hbond_distance_DA
    _geom_hbond_angle_DHA
    _geom_hbond_publ_flag
    N3 H3A N2 2_655 0.86 2.10 2.955(7) 171 yes
    N3 H3B O2 . 0.86 2.11 2.745(7) 130 yes
data_New_Global_Publ_Block
_journal_date_recd_electronic     2014-06-12
_journal_date_accepted     2014-07-10
_journal_name_full     'Acta Crystallographica, Section E'
_journal_year     2014
_journal_volume     70
_journal_issue      8
_journal_page_first     o869
_journal_page_last     o869
_journal_paper_category     QO
_journal_paper_doi     10.1107/S1600536814016080
_journal_coeditor_code     XU5799
_publ_contact_author_name     'Ya-Ming Wu'
_publ_contact_author_address
;
Department of Applied Chemistry
Nanjing College of Chemical Technology
No. 625 Geguan Road, Dachang
Nanjing 210048
People's Republic of China
;
_publ_contact_author_email     adsony05@163.com
_publ_contact_author_fax     '86-25-58370523'
_publ_contact_author_phone     '86-25-58370523'
_publ_section_title
;
Methyl 4-amino-2-chloropyrimidine-5-carboxylate
;
loop_
    _publ_author_name
    _publ_author_address
    'Ya-Ming Wu'
;
Department of Applied Chemistry
Nanjing College of Chemical Technology
Nanjing 210048
People's Republic of China
;
