# Supplementary material for: Methyl 4-amino-2-chloro­pyrimidine-5-carboxyl­ate
Source: Acta Crystallogr Sect E Struct Rep Online. 2014 Jul 17;70(Pt 8):o869. doi: 10.1107/S1600536814016080 (PMC4158532; doi:10.1107/S1600536814016080)
Supplement: Supplementary file 2 [file e-70-0o869-Isup2.hkl]

# 
# h,k,l, Fc-squared, Fo-squared, sigma(Fo-squared) and status flag 
# 
data_I
_shelx_title '    X in Pc' 
_shelx_refln_list_code          4 
_shelx_F_calc_maximum      124.81 
_exptl_crystal_F_000       192.00 
_reflns_d_resolution_high  0.8289 
 
loop_ 
 _symmetry_equiv_pos_as_xyz 
 'x, y, z' 
 'x, -y, z+1/2' 
 
_cell_length_a     3.9110 
_cell_length_b    10.1360 
_cell_length_c     9.8480 
_cell_angle_alpha  90.000 
_cell_angle_beta   98.710 
_cell_angle_gamma  90.000 
 
_shelx_F_squared_multiplier     1.000 
 
loop_ 
 _refln_index_h 
 _refln_index_k 
 _refln_index_l 
 _refln_F_squared_calc 
 _refln_F_squared_meas 
 _refln_F_squared_sigma 
 _refln_observed_status 
   0   1 -11       12.95       13.09      2.46 o 
   1   1 -11       44.22       50.16      4.14 o 
   2   1 -11       14.72       14.49      3.20 o 
   0   2 -11       26.16       22.98      3.40 o 
   1   2 -11       25.64       25.49      3.95 o 
   2   2 -11        1.60        0.12      1.80 o 
   0   3 -11       17.39       21.10      2.51 o 
   1   3 -11        2.42        3.37      2.16 o 
   0   4 -11       12.86       11.56      2.72 o 
   1   4 -11        5.98        9.28      3.95 o 
   0   0 -10       13.91       12.94      3.59 o 
   1   0 -10        0.74        1.50      1.75 o 
   2   0 -10        5.07        9.74      2.99 o 
   3   0 -10        0.64       -0.94      2.73 o 
   0   1 -10       77.89       73.31      4.40 o 
   1   1 -10       27.18       23.16      3.20 o 
   2   1 -10        4.02        3.30      2.24 o 
   3   1 -10        3.92        6.08      2.17 o 
   0   2 -10       85.66       80.92      4.71 o 
   1   2 -10       34.79       35.76      3.13 o 
   2   2 -10        4.43        5.24      1.84 o 
   0   3 -10       34.01       31.35      3.29 o 
   1   3 -10        3.38        2.69      1.80 o 
   2   3 -10        0.92       -0.37      1.79 o 
   0   4 -10       11.08       10.63      2.14 o 
   1   4 -10       14.22       17.00      2.73 o 
   2   4 -10        1.00        1.36      1.77 o 
   0   5 -10        0.76        1.18      1.77 o 
   1   5 -10        0.50       -0.25      1.66 o 
   2   5 -10        0.45        1.17      2.56 o 
   0   6 -10        9.28        6.05      2.62 o 
   1   6 -10       57.87       64.27      4.78 o 
   0   1  -9      144.41      146.44      6.19 o 
   1   1  -9       64.86       72.89      4.46 o 
   2   1  -9       16.55       17.00      2.15 o 
   3   1  -9        7.02        4.81      3.63 o 
   0   2  -9       71.27       82.24      6.75 o 
   1   2  -9        5.56        2.50      1.78 o 
   2   2  -9        5.61        5.13      1.82 o 
   3   2  -9        1.68        1.73      5.21 o 
   0   3  -9       23.80       26.78      2.84 o 
   1   3  -9       10.48        7.50      2.11 o 
   2   3  -9       19.95       18.01      2.87 o 
   3   3  -9        4.99        0.36      2.30 o 
   0   4  -9       19.03       22.32      2.60 o 
   1   4  -9       13.10       12.40      2.34 o 
   2   4  -9        7.56        6.89      2.10 o 
   3   4  -9        1.96        2.31      1.92 o 
   0   5  -9       11.56       12.88      2.03 o 
   1   5  -9        1.07        0.21      1.48 o 
   2   5  -9        2.83        2.71      3.16 o 
   0   6  -9        6.43       10.02      2.29 o 
   1   6  -9       12.78       11.94      2.44 o 
   2   6  -9       11.99       13.37      2.38 o 
   0   7  -9       32.37       38.22      3.35 o 
   1   7  -9        0.17        2.97      2.67 o 
   2   7  -9       20.11       22.38      4.78 o 
   0   0  -8       20.75       19.31      4.53 o 
   1   0  -8       58.44       53.52      4.74 o 
   2   0  -8       11.68       15.04      2.90 o 
   3   0  -8       18.07       19.35      3.93 o 
   0   1  -8       64.30       66.82      3.47 o 
   1   1  -8       28.01       29.47      2.61 o 
   2   1  -8       23.45       23.47      2.69 o 
   3   1  -8        2.08        2.56      1.65 o 
   0   2  -8       93.57       85.42      4.11 o 
   1   2  -8       46.96       45.54      3.09 o 
   2   2  -8       39.54       40.07      3.11 o 
   3   2  -8        3.65        0.79      2.05 o 
   0   3  -8       11.63       10.18      1.71 o 
   1   3  -8        2.36        3.72      1.18 o 
   2   3  -8       14.36       14.35      2.09 o 
   3   3  -8        0.81        2.24      1.57 o 
   0   4  -8       57.26       62.06     13.22 o 
   1   4  -8        6.98        7.92      1.81 o 
   2   4  -8        0.68        3.38      1.40 o 
   3   4  -8        0.95        2.39      1.77 o 
   0   5  -8        0.01       -0.16      2.09 o 
   1   5  -8        0.77       -1.02      1.51 o 
   2   5  -8        2.66        4.06      1.80 o 
   3   5  -8        3.02        3.12      3.12 o 
   0   6  -8      195.51      192.32      6.81 o 
   1   6  -8      113.70      114.29      5.42 o 
   2   6  -8       16.36       18.31      4.49 o 
   3   6  -8        2.21        4.27      3.37 o 
   0   7  -8        6.39        4.57      2.19 o 
   1   7  -8       21.89       25.47      4.23 o 
   2   7  -8        0.06        2.63      1.78 o 
   0   8  -8        5.10       -0.43      3.21 o 
   1   8  -8        4.30        5.16      1.74 o 
   2   8  -8       24.60       29.17      3.50 o 
   0   1  -7      201.14      209.66      8.33 o 
   1   1  -7       68.49       73.11      7.26 o 
   2   1  -7       58.17       55.55      4.44 o 
   3   1  -7        1.26        1.21      1.21 o 
   4   1  -7        2.71       -1.37      3.25 o 
   0   2  -7       23.13       23.83      2.14 o 
   1   2  -7       34.08       31.54      2.82 o 
   2   2  -7        5.67        4.54      1.30 o 
   3   2  -7        2.43        3.10      1.71 o 
   4   2  -7        0.57       -0.94      2.43 o 
   0   3  -7       57.05       58.07      3.32 o 
   1   3  -7      128.60      141.95      4.77 o 
   2   3  -7       40.56       44.53      6.28 o 
   3   3  -7        2.08        1.55      3.93 o 
   4   3  -7        0.32       -0.47      2.82 o 
   0   4  -7       51.48       44.04      8.31 o 
   1   4  -7       27.85       32.17      3.74 o 
   2   4  -7        7.29        5.50      2.73 o 
   3   4  -7        5.39        6.48      2.17 o 
   0   5  -7       11.90       14.90      2.17 o 
   1   5  -7       31.92       30.59      3.23 o 
   2   5  -7       13.80       13.46      2.29 o 
   3   5  -7       24.26       28.58      4.23 o 
   0   6  -7       45.33       45.59      4.78 o 
   1   6  -7       42.86       46.61      9.55 o 
   2   6  -7        1.72        2.45      1.58 o 
   3   6  -7        1.79        2.22      2.82 o 
   0   7  -7        1.35        6.64      4.55 o 
   1   7  -7       72.50       76.56      8.03 o 
   2   7  -7       16.24       17.55      4.63 o 
   3   7  -7        4.47        2.82      3.80 o 
   0   8  -7        1.40        1.21      2.80 o 
   1   8  -7        9.34        7.91      2.23 o 
   2   8  -7       18.70       25.12      2.69 o 
   0   9  -7       34.89       31.69      3.61 o 
   1   9  -7        1.95        3.41      1.58 o 
   0   0  -6      310.26      315.98      9.27 o 
   1   0  -6      108.34      109.78      5.47 o 
   2   0  -6      111.93       97.74      5.94 o 
   3   0  -6      382.24      346.82     12.90 o 
   4   0  -6       46.04       44.21      5.17 o 
   0   1  -6      150.09      159.89      4.62 o 
   1   1  -6      135.50      129.73      4.27 o 
   2   1  -6        9.38        9.79      1.77 o 
   3   1  -6       38.45       36.28      5.43 o 
   4   1  -6       10.20       10.38      3.50 o 
   0   2  -6      213.60      219.34      5.35 o 
   1   2  -6      160.64      160.65      8.69 o 
   2   2  -6       25.21       23.48      2.30 o 
   3   2  -6        1.43        1.59      1.69 o 
   4   2  -6        0.74        6.15      2.22 o 
   0   3  -6        9.01        8.88      3.63 o 
   1   3  -6       73.11       64.49      6.15 o 
   2   3  -6        9.43       11.68      1.61 o 
   3   3  -6        1.42        0.15      1.70 o 
   4   3  -6        0.63        3.59      2.31 o 
   0   4  -6       19.74       21.58      4.29 o 
   1   4  -6        6.02        4.00      2.14 o 
   2   4  -6       12.43       11.08      1.97 o 
   3   4  -6        0.37       -0.43      1.60 o 
   4   4  -6        0.81        2.35      2.52 o 
   0   5  -6        4.87        3.04      1.46 o 
   1   5  -6        8.00        6.98      1.68 o 
   2   5  -6       18.08       19.58      2.99 o 
   3   5  -6        3.30        4.27      2.82 o 
   0   6  -6      301.68      302.47     13.31 o 
   1   6  -6       68.25       74.94      7.39 o 
   2   6  -6       30.56       35.87      5.66 o 
   3   6  -6        1.15        0.43      2.69 o 
   0   7  -6       44.14       45.43      3.46 o 
   1   7  -6        1.77        1.79      2.33 o 
   2   7  -6       20.02       24.82      2.82 o 
   3   7  -6        1.05        0.90      2.52 o 
   0   8  -6       15.97       16.29      2.31 o 
   1   8  -6       97.49      101.11      4.92 o 
   2   8  -6       34.75       34.93      4.93 o 
   0   9  -6       10.56       13.69      2.21 o 
   1   9  -6       12.70       12.54      3.50 o 
   2   9  -6        7.39        6.73      2.05 o 
   0  10  -6       10.32       12.43      2.78 o 
   1  10  -6        5.52        5.92      2.40 o 
   0   1  -5      206.54      219.33      6.94 o 
   1   1  -5      360.12      350.97      9.93 o 
   2   1  -5        5.65        7.70      1.69 o 
   3   1  -5        7.49        8.12      4.27 o 
   4   1  -5        4.03        4.53      2.65 o 
   0   2  -5      146.30      157.68     10.85 o 
   1   2  -5       23.29       24.46      1.93 o 
   2   2  -5       31.33       31.80      2.44 o 
   3   2  -5        5.41        3.23      2.67 o 
   4   2  -5        1.48        5.04      2.31 o 
   0   3  -5      496.39      522.82     29.97 o 
   1   3  -5      250.86      254.70     17.81 o 
   2   3  -5       38.99       36.26      2.82 o 
   3   3  -5       10.05       11.17      1.94 o 
   4   3  -5        2.14        3.46      2.65 o 
   0   4  -5       80.30       89.36      9.16 o 
   1   4  -5       29.05       28.37      2.76 o 
   2   4  -5       32.05       32.59      4.55 o 
   3   4  -5       13.12       14.36      2.25 o 
   4   4  -5        2.61       -1.32      2.56 o 
   0   5  -5      133.88      128.41      7.71 o 
   1   5  -5       57.17       55.25      5.51 o 
   2   5  -5      135.95      142.30      6.28 o 
   3   5  -5       61.75       60.79      6.02 o 
   4   5  -5        6.53        1.41      2.90 o 
   0   6  -5      102.30       99.60      5.21 o 
   1   6  -5        4.94        4.11      1.26 o 
   2   6  -5        6.84        6.72      1.73 o 
   3   6  -5        3.66        6.24      2.82 o 
   0   7  -5      171.65      168.82     15.87 o 
   1   7  -5       31.75       30.00      2.84 o 
   2   7  -5       21.01       22.31      4.53 o 
   3   7  -5        7.19        8.84      3.80 o 
   0   8  -5       19.41       21.17      2.28 o 
   1   8  -5       60.42       57.43      4.63 o 
   2   8  -5        5.83        7.88      1.49 o 
   3   8  -5        0.94        3.67      2.82 o 
   0   9  -5        5.36        4.36      2.48 o 
   1   9  -5        6.47        5.58      2.36 o 
   2   9  -5       19.48       22.67      2.87 o 
   0  10  -5        2.14        4.69      3.61 o 
   1  10  -5        6.65        5.60      2.06 o 
   2  10  -5        1.03        1.29      5.17 o 
   0  11  -5       15.47       15.91      3.57 o 
   0   0  -4      509.65      549.89      8.80 o 
   1   0  -4      656.34      696.07     10.08 o 
   2   0  -4     2566.53     2376.47     22.38 o 
   3   0  -4      216.61      211.96      8.71 o 
   4   0  -4        1.33        3.16      2.01 o 
   0   1  -4      507.12      596.03      9.50 o 
   1   1  -4       63.38       59.76      2.51 o 
   2   1  -4      132.52      122.92      9.53 o 
   3   1  -4       33.61       31.65      3.16 o 
   4   1  -4        2.85        5.17      2.22 o 
   0   2  -4      483.19      546.38     33.32 o 
   1   2  -4      140.35      131.28      3.65 o 
   2   2  -4       18.75       17.14      1.63 o 
   3   2  -4       12.48       11.36      2.05 o 
   4   2  -4        9.94        8.89      3.25 o 
   0   3  -4      194.38      211.95     12.60 o 
   1   3  -4       73.34       67.31      2.77 o 
   2   3  -4       15.62       13.87      2.48 o 
   3   3  -4        7.26        8.00      2.46 o 
   4   3  -4        2.68        2.09      2.65 o 
   0   4  -4       25.21       22.04      4.21 o 
   1   4  -4       69.81       72.65      3.02 o 
   2   4  -4        7.19        5.66      1.47 o 
   3   4  -4        6.58        8.14      1.70 o 
   4   4  -4        1.03       -0.43      3.16 o 
   0   5  -4       23.93       20.08      1.96 o 
   1   5  -4       86.60       83.92      3.62 o 
   2   5  -4        5.61        6.99      1.34 o 
   3   5  -4       13.82       12.13      3.29 o 
   4   5  -4        0.22       -0.47      2.18 o 
   0   6  -4      178.88      183.83     15.38 o 
   1   6  -4      178.71      166.51      7.90 o 
   2   6  -4        9.70       12.65      1.69 o 
   3   6  -4       15.98       14.18      3.46 o 
   0   7  -4        9.63       10.40      1.82 o 
   1   7  -4       69.94       74.45      6.71 o 
   2   7  -4        4.12        3.11      1.64 o 
   3   7  -4        9.20        8.50      3.76 o 
   0   8  -4      229.81      206.09      9.18 o 
   1   8  -4       95.77       95.66      7.41 o 
   2   8  -4        2.59        2.33      1.47 o 
   3   8  -4       11.82       17.13      3.80 o 
   0   9  -4       26.12       27.27      5.36 o 
   1   9  -4       15.73       13.94      2.15 o 
   2   9  -4        0.89        3.42      1.43 o 
   0  10  -4       13.81       16.40      4.02 o 
   1  10  -4        6.98        7.34      1.80 o 
   2  10  -4        0.48       -1.51      3.37 o 
   0  11  -4        0.77        3.24      1.57 o 
   1  11  -4        1.41        1.57      2.07 o 
   0   1  -3     1252.13     1409.17     20.59 o 
   1   1  -3       37.01       37.95      3.48 o 
   2   1  -3       33.35       35.77      4.14 o 
   3   1  -3       52.18       54.49      3.31 o 
   4   1  -3       11.89        5.00      3.55 o 
   0   2  -3       86.27       84.43      6.30 o 
   1   2  -3      232.19      212.71      4.20 o 
   2   2  -3       65.37       57.65      5.06 o 
   3   2  -3        7.24        7.39      1.43 o 
   4   2  -3        4.40       -1.96      3.50 o 
   0   3  -3      786.14      882.70     38.74 o 
   1   3  -3      272.75      225.57      4.60 o 
   2   3  -3      103.13       87.55      3.43 o 
   3   3  -3       28.25       26.61      2.64 o 
   4   3  -3       15.53       13.80      3.55 o 
   0   4  -3       94.84      101.30      5.15 o 
   1   4  -3      157.05      151.70      7.28 o 
   2   4  -3       69.36       67.50      8.95 o 
   3   4  -3        9.96        6.88      1.96 o 
   4   4  -3        6.29        5.89      2.61 o 
   0   5  -3      130.25      127.02      3.83 o 
   1   5  -3      549.69      559.03     11.83 o 
   2   5  -3      288.26      278.51      6.67 o 
   3   5  -3       29.69       31.40      4.14 o 
   4   5  -3        2.05        3.55      2.73 o 
   0   6  -3        7.03        6.99      1.60 o 
   1   6  -3       20.14       18.91      1.99 o 
   2   6  -3       10.44        8.41      2.69 o 
   3   6  -3        0.04        0.00      2.18 o 
   4   6  -3        5.14        4.23      3.55 o 
   0   7  -3       43.41       40.30      2.79 o 
   1   7  -3       61.92       60.41      3.28 o 
   2   7  -3       33.35       33.86      2.86 o 
   3   7  -3        7.59        8.63      3.12 o 
   0   8  -3      119.86      127.19      4.76 o 
   1   8  -3       19.47       17.49      2.11 o 
   2   8  -3        5.91        5.90      1.94 o 
   3   8  -3       14.87       13.24      4.23 o 
   0   9  -3       22.79       20.39      2.94 o 
   1   9  -3       74.76       76.22      4.38 o 
   2   9  -3       39.17       40.78      3.57 o 
   3   9  -3        2.91        7.48      2.73 o 
   0  10  -3       10.90       12.95      2.86 o 
   1  10  -3        1.78        2.72      2.95 o 
   2  10  -3        0.57        1.53      1.53 o 
   0  11  -3       34.62       39.45      3.68 o 
   1  11  -3       21.37       23.65      3.41 o 
   0   0  -2     2447.84     2898.73     13.75 o 
   1   0  -2    15577.65    10270.69    130.80 o 
   2   0  -2      929.27      965.66     12.99 o 
   3   0  -2       22.89       28.66      3.03 o 
   4   0  -2        4.26        4.14      2.73 o 
   0   1  -2      442.27      489.81     19.63 o 
   1   1  -2      382.45      361.96      7.03 o 
   2   1  -2      111.65      106.21      3.59 o 
   3   1  -2       32.07       30.60      2.38 o 
   4   1  -2       15.50       10.29      3.42 o 
   0   2  -2      591.75      588.21     29.13 o 
   1   2  -2       66.13       60.37      5.66 o 
   2   2  -2       89.36       80.04      3.13 o 
   3   2  -2       51.94       55.57      3.20 o 
   4   2  -2       15.28       14.35      3.33 o 
   0   3  -2      241.03      221.39     12.37 o 
   1   3  -2       53.48       45.82      2.84 o 
   2   3  -2       58.47       57.67      3.70 o 
   3   3  -2       16.13       16.17      2.84 o 
   4   3  -2        5.89        5.21      3.29 o 
   0   4  -2      136.75      130.00      8.67 o 
   1   4  -2       40.48       38.10      2.09 o 
   2   4  -2       48.58       47.89      3.55 o 
   3   4  -2        7.86       10.58      1.77 o 
   4   4  -2        0.40        1.67      1.96 o 
   0   5  -2      248.25      255.14     14.29 o 
   1   5  -2        7.41        9.61      1.26 o 
   2   5  -2       63.17       71.42      3.34 o 
   3   5  -2        1.95        3.59      2.22 o 
   4   5  -2        1.56        4.40      2.56 o 
   0   6  -2      447.99      395.78      7.06 o 
   1   6  -2       29.96       25.13      2.25 o 
   2   6  -2      111.80       99.37      4.29 o 
   3   6  -2       24.59       26.19      4.19 o 
   4   6  -2       25.56       23.20      4.87 o 
   0   7  -2      140.06      134.10     13.20 o 
   1   7  -2       13.73       14.22      1.75 o 
   2   7  -2       40.85       42.34      3.13 o 
   3   7  -2        3.83        4.23      2.82 o 
   0   8  -2      151.72      152.51      5.12 o 
   1   8  -2       16.04       16.33      4.57 o 
   2   8  -2       50.09       56.64      5.55 o 
   3   8  -2       51.03       68.60      6.19 o 
   0   9  -2       23.17       22.75      2.58 o 
   1   9  -2        2.52        5.04      1.69 o 
   2   9  -2        8.07        7.07      2.03 o 
   3   9  -2        7.10        5.98      3.42 o 
   0  10  -2       13.01       16.17      3.52 o 
   1  10  -2        2.00        4.44      1.61 o 
   2  10  -2        5.07        3.46      1.89 o 
   0  11  -2        2.70        1.44      1.35 o 
   1  11  -2        2.58        1.38      3.70 o 
   2  11  -2        2.06        3.33      2.09 o 
   0  12  -2       22.17       32.27      3.56 o 
   0   1  -1      153.03      167.04      2.10 o 
   1   1  -1      138.71      127.82      3.70 o 
   2   1  -1      374.79      352.23      6.00 o 
   3   1  -1       54.70       56.10      3.22 o 
   4   1  -1       25.89       28.58      4.44 o 
   0   2  -1      585.31      564.22     25.27 o 
   1   2  -1      367.24      352.93     12.73 o 
   2   2  -1       29.27       30.24      1.96 o 
   3   2  -1       25.12       26.57      2.29 o 
   4   2  -1        3.90        0.77      2.56 o 
   0   3  -1      704.95      610.25     14.74 o 
   1   3  -1      473.04      419.79     17.83 o 
   2   3  -1      215.06      214.62     10.55 o 
   3   3  -1      106.42      110.10      4.49 o 
   4   3  -1        6.91        7.99      2.82 o 
   0   4  -1      366.79      368.58      4.98 o 
   1   4  -1      252.88      256.71     10.91 o 
   2   4  -1       37.56       45.85      2.42 o 
   3   4  -1       24.70       22.76      3.52 o 
   4   4  -1        3.70        0.85      3.46 o 
   0   5  -1     1171.40     1196.22     33.30 o 
   1   5  -1      880.89      893.99     35.05 o 
   2   5  -1       90.45       86.49      3.64 o 
   3   5  -1       21.87       19.48      3.63 o 
   4   5  -1        0.98       -0.85      2.56 o 
   0   6  -1       30.06       33.68      2.22 o 
   1   6  -1       24.12       24.02      1.93 o 
   2   6  -1        1.63        2.29      1.18 o 
   3   6  -1       20.80       17.94      3.59 o 
   4   6  -1       13.83       21.36      3.72 o 
   0   7  -1       98.80       89.63      3.68 o 
   1   7  -1       79.96       72.71      3.46 o 
   2   7  -1       18.50       19.14      2.14 o 
   3   7  -1       61.50       63.65      6.41 o 
   0   8  -1       28.66       28.33      2.39 o 
   1   8  -1       18.77       20.65      4.16 o 
   2   8  -1       57.31       57.04      3.78 o 
   3   8  -1       15.02       15.51      4.02 o 
   0   9  -1      131.23      132.02      5.64 o 
   1   9  -1      103.37       95.51      4.59 o 
   2   9  -1       14.10       10.38      2.17 o 
   3   9  -1        0.06       -0.94      2.69 o 
   0  10  -1        1.76        5.99      2.18 o 
   1  10  -1        1.20        1.14      2.82 o 
   2  10  -1        6.76        5.82      1.76 o 
   0  11  -1       35.38       37.38      3.95 o 
   1  11  -1       27.96       32.43      3.65 o 
   2  11  -1       18.40       17.99      2.74 o 
   0  12  -1        4.28        2.02      2.35 o 
   1   0   0     2667.90     2856.18     15.34 o 
   2   0   0      192.05      181.46      6.15 o 
   3   0   0       65.10       64.55      5.00 o 
   4   0   0        3.11        5.38      2.86 o 
   0   1   0      554.15      485.54      7.92 o 
   1   1   0      435.32      452.95      4.53 o 
   2   1   0      219.39      218.36      7.07 o 
   3   1   0       73.10       72.69      3.52 o 
   4   1   0        7.25        3.46      2.78 o 
   0   2   0       65.69       52.61      1.72 o 
   1   2   0      468.04      446.93     10.40 o 
   2   2   0      216.50      226.54      4.97 o 
   3   2   0       86.94       92.48      4.20 o 
   4   2   0        7.21        7.09      3.46 o 
   0   3   0       49.85       47.68     10.83 o 
   1   3   0      213.35      196.66      3.91 o 
   2   3   0       85.89       86.84      3.23 o 
   3   3   0       16.03       14.99      4.61 o 
   4   3   0        1.44        4.06      2.14 o 
   0   4   0       98.54       90.61      2.88 o 
   1   4   0      130.43      128.24      8.07 o 
   2   4   0       27.75       25.31      2.09 o 
   3   4   0        3.59        4.37      1.47 o 
   4   4   0       12.68       15.21      3.72 o 
   0   5   0       10.71       12.40      4.63 o 
   1   5   0      212.29      217.16      8.52 o 
   2   5   0       10.63        9.74      1.49 o 
   3   5   0        4.01        4.27      2.14 o 
   4   5   0        1.16        0.90      2.73 o 
   0   6   0       39.61       32.81      2.37 o 
   1   6   0      372.27      323.55     13.22 o 
   2   6   0      109.67      114.94      4.41 o 
   3   6   0      111.91      120.46      7.65 o 
   4   6   0       51.51       46.95      6.45 o 
   0   7   0       23.96       27.35      3.80 o 
   1   7   0      114.68      111.19      4.14 o 
   2   7   0       11.10       11.46      1.91 o 
   3   7   0       17.43       13.54      4.10 o 
   0   8   0       29.42       32.08      2.60 o 
   1   8   0      124.60      127.18      4.82 o 
   2   8   0      159.27      157.92     14.57 o 
   3   8   0       12.02       13.50      3.80 o 
   0   9   0        4.01        8.35      1.96 o 
   1   9   0       18.27       15.14      2.00 o 
   2   9   0       18.50       17.75      2.65 o 
   3   9   0        3.57        1.41      3.12 o 
   0  10   0        3.13        7.34      1.89 o 
   1  10   0       10.94        9.87      2.21 o 
   2  10   0        7.37        8.52      2.14 o 
   0  11   0        3.06        4.62      1.61 o 
   1  11   0        3.15       -0.02      2.78 o 
   2  11   0        0.30        0.93      1.72 o 
   0  12   0       34.69       41.63      4.66 o 
   0   1   1      164.25      179.35      7.60 o 
   1   1   1     1295.04     1454.25     18.24 o 
   2   1   1      176.95      196.54      5.19 o 
   3   1   1      109.43      114.15      4.50 o 
   4   1   1       53.99       58.35      6.41 o 
   0   2   1      585.89      585.80     10.98 o 
   1   2   1       93.25       90.67      6.43 o 
   2   2   1      120.23      134.87      3.96 o 
   3   2   1       17.39       14.37      2.08 o 
   4   2   1       20.76       29.09      3.97 o 
   0   3   1      697.03      593.77      5.53 o 
   1   3   1      765.34      823.80     35.58 o 
   2   3   1      446.85      460.82      7.56 o 
   3   3   1       37.82       39.80      3.06 o 
   4   3   1        4.30        3.33      2.35 o 
   0   4   1      367.67      366.88      5.15 o 
   1   4   1      104.73      109.34      6.00 o 
   2   4   1       76.07       82.61      6.17 o 
   3   4   1       18.99       19.34      2.32 o 
   4   4   1        6.28        5.64      2.65 o 
   0   5   1     1165.28     1234.58     11.15 o 
   1   5   1      151.28      139.02      4.05 o 
   2   5   1      106.48      102.73      4.05 o 
   3   5   1       11.03       11.15      2.82 o 
   4   5   1        2.30        4.53      2.39 o 
   0   6   1       30.70       34.30      3.01 o 
   1   6   1        5.03        4.05      1.64 o 
   2   6   1       66.33       64.11      3.40 o 
   3   6   1       45.18       50.62      5.13 o 
   0   7   1       96.86       88.31      3.56 o 
   1   7   1       34.90       34.44      2.73 o 
   2   7   1      153.05      143.14      5.53 o 
   3   7   1        5.02        0.81      3.12 o 
   0   8   1       28.10       25.64      2.37 o 
   1   8   1      119.74      114.32      6.47 o 
   2   8   1       27.09       24.25      2.69 o 
   3   8   1        3.33        3.03      3.03 o 
   0   9   1      131.95      136.83      5.07 o 
   1   9   1       27.90       26.24      2.56 o 
   2   9   1        1.46        2.58      1.50 o 
   3   9   1       19.88       19.78      4.61 o 
   0  10   1        1.85        4.36      1.93 o 
   1  10   1       10.97        9.54      2.11 o 
   2  10   1        2.20        1.30      1.90 o 
   0  11   1       35.93       39.70      4.74 o 
   1  11   1       36.59       39.16      3.66 o 
   0  12   1        4.21        5.03      5.38 o 
   0   0   2     2420.23     2633.03     56.13 o 
   1   0   2      682.67      755.02      9.23 o 
   2   0   2      354.67      393.00      9.44 o 
   3   0   2       30.17       30.03      3.67 o 
   4   0   2       10.23        9.44      3.29 o 
   0   1   2      441.82      473.13      4.21 o 
   1   1   2      645.79      746.16      6.63 o 
   2   1   2      251.67      268.61      7.22 o 
   3   1   2       27.70       28.98      2.54 o 
   4   1   2       44.86       44.94      5.34 o 
   0   2   2      598.44      581.07     15.93 o 
   1   2   2      576.64      628.02     18.52 o 
   2   2   2      278.56      305.65      9.57 o 
   3   2   2       40.07       44.65      3.22 o 
   4   2   2       63.61       65.91      6.45 o 
   0   3   2      240.47      226.57      4.34 o 
   1   3   2      200.85      220.56      4.45 o 
   2   3   2       31.48       33.93      2.65 o 
   3   3   2        9.18        8.30      1.55 o 
   4   3   2       15.63       19.01      3.72 o 
   0   4   2      145.78      143.31      3.71 o 
   1   4   2       47.83       44.25      2.35 o 
   2   4   2       13.99       12.49      1.76 o 
   3   4   2       55.55       54.31      3.38 o 
   4   4   2       13.16       12.56      3.76 o 
   0   5   2      247.08      257.90      5.19 o 
   1   5   2       31.25       34.15      2.16 o 
   2   5   2        9.08        8.36      1.32 o 
   3   5   2        3.32        5.64      2.05 o 
   4   5   2        0.54       -0.94      3.20 o 
   0   6   2      446.34      389.88      6.92 o 
   1   6   2      219.03      203.97     11.88 o 
   2   6   2      305.11      282.31      7.15 o 
   3   6   2      180.33      180.27      9.40 o 
   0   7   2      140.90      131.07      4.61 o 
   1   7   2       16.92       16.37      2.26 o 
   2   7   2       41.59       37.64      3.44 o 
   3   7   2        9.66        7.35      3.33 o 
   0   8   2      156.09      150.53      7.65 o 
   1   8   2      277.41      247.47      6.95 o 
   2   8   2       28.43       27.72      2.82 o 
   3   8   2        2.47        0.90      2.52 o 
   0   9   2       22.72       21.72      2.35 o 
   1   9   2       29.74       31.64      2.91 o 
   2   9   2        9.71        7.61      2.20 o 
   0  10   2       11.58       12.03      2.22 o 
   1  10   2       15.42       17.34      2.64 o 
   2  10   2       14.51       19.05      2.79 o 
   0  11   2        2.81        1.72      2.11 o 
   1  11   2        0.45       -0.11      2.20 o 
   0  12   2       21.52       33.98      3.80 o 
   0   1   3     1250.88     1399.63     37.44 o 
   1   1   3      324.14      372.29      5.42 o 
   2   1   3      284.30      299.19     15.55 o 
   3   1   3      168.45      183.93      5.90 o 
   4   1   3       19.91       22.94      4.74 o 
   0   2   3       86.31       88.77      2.60 o 
   1   2   3      237.79      246.61      4.77 o 
   2   2   3       47.76       49.93      3.61 o 
   3   2   3       63.20       63.95      3.64 o 
   4   2   3       33.78       31.70      5.17 o 
   0   3   3      795.91      889.22     32.23 o 
   1   3   3      799.01      868.16      8.58 o 
   2   3   3      109.78      112.83      3.97 o 
   3   3   3       33.26       36.93      3.07 o 
   4   3   3       10.63       11.75      4.19 o 
   0   4   3       94.74       99.21      3.14 o 
   1   4   3      123.68      130.69      3.88 o 
   2   4   3       66.24       69.29      7.01 o 
   3   4   3       22.39       24.14      6.07 o 
   4   4   3       13.12        9.36      4.19 o 
   0   5   3      128.08      121.36      5.81 o 
   1   5   3      210.04      202.18      5.15 o 
   2   5   3       30.90       31.66      2.42 o 
   3   5   3       14.35       16.66      2.95 o 
   0   6   3        6.91        8.34      1.46 o 
   1   6   3      124.06      120.39      4.20 o 
   2   6   3       91.11       84.44      4.12 o 
   3   6   3        3.92        4.78      2.73 o 
   0   7   3       41.29       42.32      4.44 o 
   1   7   3      218.86      186.57     10.70 o 
   2   7   3        4.33        6.60      1.67 o 
   3   7   3       36.31       41.48      5.77 o 
   0   8   3      120.27      117.68      4.68 o 
   1   8   3       29.65       24.64      2.67 o 
   2   8   3        4.71        4.93      2.04 o 
   3   8   3        0.30        2.31      2.22 o 
   0   9   3       21.26       20.37      5.57 o 
   1   9   3        5.83        8.70      1.79 o 
   2   9   3       52.98       55.02      4.02 o 
   0  10   3       10.91        7.36      1.95 o 
   1  10   3        3.03        1.76      1.94 o 
   2  10   3        0.03        0.66      2.07 o 
   0  11   3       35.01       38.90      3.46 o 
   1  11   3       21.39       25.50      2.87 o 
   0   0   4      519.77      555.32      8.67 o 
   1   0   4      633.95      703.59     10.94 o 
   2   0   4       78.75       82.14      4.87 o 
   3   0   4       31.55       39.00      3.89 o 
   4   0   4        7.37        1.37      3.80 o 
   0   1   4      506.85      606.78      6.43 o 
   1   1   4      370.24      382.11      9.14 o 
   2   1   4       72.77       71.34      3.35 o 
   3   1   4      118.56      136.51     11.85 o 
   4   1   4        6.18        9.61      2.39 o 
   0   2   4      465.51      518.53     15.61 o 
   1   2   4      378.39      434.43      6.81 o 
   2   2   4      117.97      119.65      6.69 o 
   3   2   4      178.59      180.95      6.31 o 
   4   2   4       17.13       17.68      4.19 o 
   0   3   4      195.43      212.87      4.71 o 
   1   3   4       31.12       32.88      2.26 o 
   2   3   4       25.03       24.77      2.15 o 
   3   3   4       47.52       54.63     10.74 o 
   0   4   4       26.38       21.63      3.74 o 
   1   4   4       25.34       24.03      1.90 o 
   2   4   4      117.31      122.50      4.56 o 
   3   4   4       28.58       27.34      2.83 o 
   0   5   4       24.28       24.01      2.02 o 
   1   5   4       10.68       12.93      1.58 o 
   2   5   4        5.48        5.27      2.09 o 
   3   5   4        1.17        2.78      2.39 o 
   0   6   4      177.99      180.71      5.19 o 
   1   6   4      437.63      423.16      8.27 o 
   2   6   4      369.38      365.92      9.48 o 
   3   6   4       26.67       20.63      3.89 o 
   0   7   4        9.54        8.18      1.96 o 
   1   7   4       58.71       61.50      4.10 o 
   2   7   4        9.76       12.13      3.99 o 
   3   7   4        0.72        4.53      2.14 o 
   0   8   4      233.86      219.05     15.31 o 
   1   8   4       32.39       32.04      2.82 o 
   2   8   4        8.72        8.84      2.12 o 
   0   9   4       25.68       22.42      3.35 o 
   1   9   4       14.36       15.66      2.45 o 
   2   9   4       28.03       30.58      3.51 o 
   0  10   4       14.26       18.07      2.25 o 
   1  10   4       17.56       23.18      2.71 o 
   0  11   4        0.75        1.77      1.83 o 
   1  11   4        3.58        5.17      2.11 o 
   0   1   5      214.05      232.16      7.99 o 
   1   1   5      355.24      374.29      6.71 o 
   2   1   5      307.05      292.63     12.28 o 
   3   1   5       45.63       45.93      3.61 o 
   0   2   5      146.11      144.25      3.96 o 
   1   2   5       53.78       64.69      3.02 o 
   2   2   5      125.83      108.73      5.96 o 
   3   2   5       77.24       81.20      4.74 o 
   0   3   5      501.93      567.06     14.29 o 
   1   3   5      130.69      137.40      4.38 o 
   2   3   5       83.28       74.99      3.79 o 
   3   3   5       42.04       39.82      3.55 o 
   0   4   5       79.84       87.01      3.76 o 
   1   4   5       96.64       91.47      3.64 o 
   2   4   5       44.49       42.99      2.99 o 
   3   4   5       28.58       28.24      4.76 o 
   0   5   5      135.02      138.14      5.79 o 
   1   5   5       30.73       35.29      5.04 o 
   2   5   5       35.83       36.89      2.80 o 
   3   5   5       27.68       29.22      4.44 o 
   0   6   5      101.86      102.58      4.27 o 
   1   6   5       92.05       89.31      4.14 o 
   2   6   5       10.76        7.50      2.05 o 
   3   6   5        9.86        9.44      3.42 o 
   0   7   5      165.36      159.52      7.30 o 
   1   7   5        2.76        0.82      1.42 o 
   2   7   5       68.19       67.65      4.35 o 
   0   8   5       19.78       17.42      3.03 o 
   1   8   5        3.97        6.49      2.90 o 
   2   8   5        0.66        2.11      1.57 o 
   0   9   5        5.76        4.38      2.06 o 
   1   9   5       63.98       68.77      4.32 o 
   2   9   5        4.02        7.67      2.16 o 
   0  10   5        2.18        4.56      2.89 o 
   1  10   5        0.10       -0.22      1.74 o 
   0  11   5       15.13       19.40      2.86 o 
   0   0   6      305.83      315.55      9.01 o 
   1   0   6       72.62       70.53      4.57 o 
   2   0   6       56.09       54.34      4.57 o 
   3   0   6       32.14       33.02      4.31 o 
   0   1   6      149.70      153.66      4.41 o 
   1   1   6       97.87       99.25      5.04 o 
   2   1   6      196.92      185.00      6.04 o 
   3   1   6        7.74        7.44      2.41 o 
   0   2   6      206.98      217.01      5.32 o 
   1   2   6      156.72      161.20      7.41 o 
   2   2   6      271.95      241.49      6.99 o 
   3   2   6       38.02       37.63      5.53 o 
   0   3   6        9.16        8.25      2.16 o 
   1   3   6       26.24       27.69      2.67 o 
   2   3   6       83.22       73.34      8.37 o 
   3   3   6       18.86       17.78      3.99 o 
   0   4   6       21.85       19.03      1.87 o 
   1   4   6      117.40      125.34      8.39 o 
   2   4   6       35.28       31.44      2.91 o 
   3   4   6       30.47       31.61      4.63 o 
   0   5   6        4.92        5.79      1.32 o 
   1   5   6        2.40        2.69      1.42 o 
   2   5   6        1.71        2.08      2.37 o 
   3   5   6        8.39       12.35      2.86 o 
   0   6   6      303.68      296.95     17.34 o 
   1   6   6      378.71      366.99     28.39 o 
   2   6   6       36.51       32.26      4.59 o 
   0   7   6       44.27       34.98      5.72 o 
   1   7   6        8.28        6.62      1.90 o 
   2   7   6        0.99       -0.46      1.60 o 
   0   8   6       16.98       17.44      2.90 o 
   1   8   6       10.80        9.11      2.16 o 
   2   8   6       39.96       40.77      4.23 o 
   0   9   6       10.56       10.51      2.37 o 
   1   9   6       29.02       29.70      3.29 o 
   0  10   6       10.56        7.04      2.60 o 
   0   1   7      200.45      201.66      5.63 o 
   1   1   7      286.16      307.27      7.22 o 
   2   1   7       60.07       56.77      3.74 o 
   3   1   7        6.31        3.75      1.99 o 
   0   2   7       23.27       26.42      4.68 o 
   1   2   7      129.93      135.96     12.28 o 
   2   2   7      100.79       89.04      4.92 o 
   3   2   7        3.81        3.96      1.97 o 
   0   3   7       57.37       65.43      3.91 o 
   1   3   7       74.51       74.40      3.73 o 
   2   3   7       70.59       69.26      4.02 o 
   3   3   7       34.48       28.18      4.14 o 
   0   4   7       51.52       48.51      9.42 o 
   1   4   7       40.69       43.31      4.16 o 
   2   4   7       36.45       39.43      4.29 o 
   3   4   7        2.71        2.86      1.68 o 
   0   5   7       11.53       12.12      2.88 o 
   1   5   7       34.20       26.30      2.67 o 
   2   5   7       41.15       42.57      4.91 o 
   0   6   7       45.19       52.67      3.46 o 
   1   6   7       12.31       11.12      2.14 o 
   2   6   7       12.94       11.63      2.40 o 
   0   7   7        1.15        0.44      3.67 o 
   1   7   7       65.44       63.58      7.97 o 
   2   7   7       26.11       28.10      3.47 o 
   0   8   7        1.43        4.56      3.01 o 
   1   8   7        0.62        1.87      1.69 o 
   0   9   7       34.88       35.53      3.91 o 
   1   9   7        2.60        3.54      1.95 o 
   0   0   8       21.03       14.78      4.27 o 
   1   0   8       37.89       35.63      4.44 o 
   2   0   8       54.37       45.32      4.96 o 
   0   1   8       64.42       64.36      3.38 o 
   1   1   8      166.09      163.01      8.42 o 
   2   1   8        5.27        5.17      2.71 o 
   0   2   8       98.33      104.83      4.29 o 
   1   2   8      211.69      196.14      6.34 o 
   2   2   8       42.59       37.44      3.36 o 
   0   3   8       11.54        9.64      1.77 o 
   1   3   8       74.20       63.71      4.15 o 
   2   3   8       16.74       18.75      3.23 o 
   0   4   8       57.39       60.32      3.70 o 
   1   4   8       24.63       24.83      2.81 o 
   2   4   8       40.19       41.72      9.36 o 
   0   5   8        0.00        0.58      3.12 o 
   1   5   8        1.46        0.13      3.03 o 
   2   5   8        9.67        4.00      2.63 o 
   0   6   8      192.55      194.03      6.72 o 
   1   6   8       25.36       25.60      5.43 o 
   2   6   8       16.23       15.09      2.79 o 
   0   7   8        6.34        6.40      3.82 o 
   1   7   8        1.52        2.86      1.22 o 
   0   8   8        5.18        1.06      2.84 o 
   1   8   8       33.81       32.24      6.90 o 
   0   1   9      141.01      139.37      5.48 o 
   1   1   9       39.77       33.80      4.76 o 
   2   1   9        5.53        5.20      1.84 o 
   0   2   9       71.19       72.16      5.15 o 
   1   2   9       68.29       68.46      5.38 o 
   2   2   9        5.01        5.47      1.87 o 
   0   3   9       23.90       22.96      3.72 o 
   1   3   9       51.31       48.87      3.83 o 
   2   3   9       36.25       30.62      4.06 o 
   0   4   9       18.89        9.95      2.61 o 
   1   4   9       27.07       31.12      5.30 o 
   2   4   9        4.31        0.48      2.10 o 
   0   5   9       12.19       14.83      2.21 o 
   1   5   9       25.05       24.76      5.89 o 
   0   6   9        6.55        8.35      2.20 o 
   1   6   9        8.17        7.92      2.16 o 
   0   7   9       33.63       31.00      6.22 o 
   0   0  10       12.49       17.09      3.42 o 
   1   0  10       41.37       48.27      5.13 o 
   0   1  10       77.97       73.06      4.69 o 
   1   1  10        1.74        2.04      2.09 o 
   0   2  10       88.04       86.95      5.89 o 
   1   2  10       23.15       28.02      5.32 o 
   0   3  10       34.05       31.31      3.31 o 
   1   3  10        8.03        6.37      2.76 o 
   0   4  10       10.55        4.07      2.55 o 
   1   4  10       26.49       28.79      3.16 o 
   0   5  10        0.77        1.31      1.70 o 
   1   5  10        4.55        3.78      2.37 o 
   0   6  10        8.74        9.22      5.81 o 
   0   1  11       12.79       17.75      2.67 o 
   1   1  11        1.28       -0.47      1.99 o 
   0   2  11       26.18       29.35      5.30 o 
   0   3  11       17.98       19.23      2.70 o 
   0   4  11       12.78       12.12      2.67 o 
                                                 
